# Supplementary material for: ER stress sensor PERK promotes T cell pathogenicity in GVHD by regulating ER-associated degradation
Source: J Clin Invest. 2025 Sep 30;135(23):e190958. doi: 10.1172/JCI190958 (PMC12646671; doi:10.1172/JCI190958)
Supplement: Supporting data values [file jci-135-190958-s248.xlsx]

## Sheet: Fig.1B
	syn-T			alo-T
Eif2ak3	1.23505	0.854386	0.947682	17.9238	10.4376	13.6018
Syvn1	0.921638	1.09367	0.992097	10.777	12.4397	6.91604
Sel1l	1.05261	1.01568	0.935346	3.23802	2.50339	3.82702
Erlec1	1.14916	0.900943	0.965877	3.70667	3.16743	5.22055
Atf4	0.975515	0.879264	1.16586	3.00177	3.45755	2.32594
Os9	1.07168	0.91015	1.02523	1.83029	1.10949	1.33289
Chop	1.20956	0.848183	0.974723	3.32305	2.92909	5.97268

## Sheet: Fig.1D
CD4T	WT				PERK-/-
%CFSElow	69.8	71.8	67.8	69.6	57.5	57.9	56.6	59.4
%CFSElowTNFa+	31.8	28.6	32.2	26.1	22.9	24.8	25.9	21.8

## Sheet: Fig.1E
CD8T	WT				PERK-/-
%CFSElow	79.8	78.3	82.1	82.1	79.4	81.6	84.1	83.2
%CFSElowTNFa+	23.1	17.7	28.1	20.9	18.5	22.6	25.6	20.6

## Sheet: Fig.1F
Days after BMT	BM only	WT	PERK-/-	XBP-1-/-
80	0
80	0
80	0
80	0
80	0
7		1
37		1
42		1
80		0
80		0
80		0
23		1
36		1
44		1
50		1
80		0
8		1
9		1
56		1
80		0
80		0
80			0
80			0
80			0
80			0
80			0
80			0
36			1
42			1
64			1
70			1
80			0
45			1
56			1
80			0
80			0
80			0
6				1
9				1
22				1
27				1
27				1
14				1
17				1
8				1
29				1
32				1
32				1
35				1
39				1
49				1
80				0
80				0
80				0

## Sheet: Fig.1G
Days after BMT	BM only						WT															PERK-/-																XBP-1-/-
0	0	0	0	0	0	0	0	0	0	0	0	0	0	0	0	0	0	0	0	0	0	0	0	0	0	0	0	0	0	0	0	0	0	0	0	0	0	0	0	0	0	0	0	0	0	0	0	0	0
7	0.5	0.5	0	0	0	0	4.5	3	4	5	4.5	5	4	5.5	7	5	7.5	2.5	7	4	5.5	3.5	4	5	4.5	4.5	3	4.5	6	4.5	6.5	5.5	3	2	5.5	2.5	3.5	6	4.5	6	8		3.5	5	7.5	3	5	3.5	5.5
14	0	0	0	0	0	0	0.5	0.5	0.5	1	1.5	3.5	2	2	4	3		1		1	3.5	1	1	1	1	1.5	1	1	2	1	0.5	1.5	1	0.5	1.5	1	1	2		4.5	3.5		5.5	5.5		1.5	2	1	2
21	0	0	0.5	0.5	0.5	0	3	2	4	4	2.5	5	7.5	3.5	4.5	4		1		1.5	4.5	1	1	1	0.5	1	1	0.5	2.5	1	0	0.5	1	0	0.5	3.5	0.5	3.5		4.5			5.5	7		3.5	3.5	2	5
28	0.5	0.5	0	0	0	0	5.5	2	3	3.5	2.5	7		3	4	4.5		4.5		4	6	0.5	1.5	0.5	0.5	3	1.5	2.5	5.5	1	2	1.5	1	1	0.5	3.5	4							6.5		3	4.5	4	5.5
35	1	0.5	0.5	0.5	0.5	0	7	2	3.5	5.5	4			3	5	4		4		3	6.5	1	2	1.5	2.5	2.5	2.5	2	6.5		3	2.5	2	1	2	3.5	3.5							10		3	5.5	3.5
42	1.5	0	0	0	1	0		1.5	3	4	4.5			5	7.5	5		4		3	6	0.5	1.5	1	0.5	5	3	2.5			4	4.5	2.5	1.5	1.5	2.5	4.5									3		3
49	0.5	0	0	0	1.5	0		2		4	4.5			6		6.5		5		4	6	1	2	0.5	1	5	2	2			5	4	3	0.5	2	3.5	3.5									3		4
56	0.5	0.5	0	0	2.5	0		1.5		5	5.5			4.5				3		3	8.5	1	2	1	0.5	4	1	2			4	5		1	1.5	5	7.5									3		4.5
63	2	0.5	1		2.5	0.5		1		3.5	6			3.5				4		4.5	9	0.5	1.5	1	0	3.5	1	1			6	2.5		0.5	1.5	5	7.5									4.5		5
70	0	0	2		2	0		1.5		3.5	5.5			5				3.5		3.5		0	1	0.5	0.5	3	1	2						0	1	6.5										4.5		4.5
77	0	0	1		3	0		1.5		4	6			5				3		4		1	1.5	1	1	3	1	0.5						0	1.5	7										3.5		2.5
[truncated: 5 more columns]

## Sheet: Fig.1H
Days after BMT	BM only						WT																PERK-/-																XBP-1-/-
0	100	100	100	100	100	100	100	100	100	100	100	100	100	100	100	100	100	100	100	100	100	100	100	100	100	100	100	100	100	100	100	100	100	100	100	100	100	100	100	100	100	100	100	100	100	100	100	100	100
3	89.6175	91.8033	98.8701	102.198	98.3051	99.3939	90.7692	91.7526	90.7216	91.1765	93.5961	83.4197	81.6326	83.3333	80.1075	79	80.2956	98.895	98.9247	92.1569	96.5909	98.2759	91.3265	87.7451	93.401	86.4734	79.2079	83.1776	80.9045	71.8232	81.2155	82.5641	82.5688	93.3702	97.8836	87.0466	95.3757	95.2663	78.199	79.6116	73.5577	82.5397	95.7447	88.5	92.4242	96.6019	93.0348	97.9275	92.1397
7	92.8962	95.6284	101.695	102.747	98.8701	102.424	83.5897	81.4433	76.2887		86.2069	82.9016	84.1837	86.3636	83.871	75	80.2956	77.9005	87.6344	74.5098	82.3864	79.3103	84.6939	85.2941	82.2335	80.1932	81.1881	81.3084	78.392	77.3481	82.3204	79.4872	76.6055	81.2155	91.0053	75.1295	90.7515	80.4734	72.9858	78.6408	69.2308	74.0741	81.383	78.5	74.7475	81.068	76.6169	81.3471	82.9694
10	89.071	97.8142	103.955	103.297	100.565	105.454	87.6923	89.6907	82.9897		96.5517	93.7824	91.8367	95.4545	91.9355	88.5	83.7438		97.8495		89.2045	87.931	94.3878	94.6078	91.8782	86.9565	90.099	82.243	87.9397	88.9503	96.1326	87.6923	81.1927	95.5801	98.4127	86.5285	89.5954	93.4911	85.3081		84.6154	97.3545	79.2553	81.5		90.7767	85.0746	95.8549	94.3231
14	93.4426	101.093	106.215	104.396	101.695	101.212	96.4103	97.4227	92.7835		104.926	106.218	88.7755	93.4343	95.6989	89.5	84.7291		98.3871		92.0455	87.3563	101.02	109.804	102.031	100.483	95.0495	103.271	90.9548	87.2928	97.2376	93.8461	88.5321	93.9227	99.4709	80.829	97.6879	92.3077	90.5213		80.7692	102.645	82.9787	80.5		93.6893	93.0348	96.8912	89.083
17	97.2678	101.093	107.91	97.2528	105.085		92.8205	96.3918	85.0516		97.537	95.3368	81.1225	76.7677	90.3226	90.5	87.6847						100.51	97.549	99.4924	95.1691	96.0396	99.0654	95.4774	86.7403	93.9227	97.9487	94.4954						86.7299		79.3269	100				97.0874	90.5473	100	80.786
21	100	100.546	111.299	100.549	107.91	107.273	84.6154	94.8454	77.3196		86.2069	90.1554	76.5306	68.1818	95.1613	94.5	89.1626		94.086		94.3182	85.0575	103.061	107.843	100.508	94.686	94.5545	95.7944	93.9698	95.5801	95.5801	101.538	96.3303	98.895	97.8836	91.7098	83.815	92.8994	82.9384		81.25		77.1277	81.5		89.8058	84.0796	96.8912	76.4192
24	99.4536	103.279	109.04	102.747	106.215	110.909	78.9744	94.3299	78.866		81.7734	87.5648	71.9388		86.0215	88.5	82.266		92.4731		91.4773	78.1609	97.449	103.431	99.4924	88.4058	86.6337	85.514	82.4121	87.2928	94.4751	87.6923	89.4495	93.3702	95.7672	94.8187	78.0347	86.9822	70.1422		70.6731		57.9787	76		86.8932	82.0896	89.1192	71.179
28	98.3607	102.732	112.429	106.044	107.91	113.333	69.2308	93.8144	86.5979		80.2956	91.1917	64.7959		87.6344	80.5	80.2956		86.5591		89.7727	80.4598	93.8775	93.6274	105.584	90.8213	78.7129	84.5794	83.4171	87.2928	101.657	82.5641	88.9908	95.5801	96.2963	94.3005	78.6127	81.0651						79		84.9515	80.0995	77.7202	69.4323
31	101.093	100.546	111.299	98.9011	105.65	110.909	67.1795	91.2371	82.9897		77.8325	86.5285	66.8367		84.9462	81.5	80.7882		82.2581		81.25	72.9885	87.7551	88.7255	98.9848	87.9227	80.198	82.7103	84.9246	77.3481	97.7901	81.5385	88.0734	89.5028	91.5344	86.5285	76.8786	71.0059						64.5		85.4369	80.0995	89.1192
35	93.9891	108.197	107.345	92.3077	100	108.485	72.3077	90.2062	86.0825		72.4138	88.601			81.1828	77.5	77.3399		77.4193		80.1136	73.5632	91.8367	88.2353	97.9695	89.8551	78.7129	81.7757	80.9045	73.4807		79.4872	84.8624	83.9779	87.8307	83.9378	78.0347	68.0473								85.4369	77.1144	86.0104
37	89.6175	109.836	109.04	95.6044	100	112.121		88.6598	90.7216		73.8916	84.9741			79.5699	71.5	75.8621		77.957		81.25	69.5402	90.8163	88.7255	95.4315	87.4396	74.7525	81.3084	80.402	70.7182		74.359	70.6422	83.4254	91.0053	86.5285	82.659	73.9645								83.9806		83.9378
42	85.2459	97.2678	106.78	99.4506	91.5254	112.727		90.7216	99.4845		76.3547	82.3834			80.6452	63.5	73.8916		75.8064		80.6818	67.8161	96.4286	84.3137	99.4924	91.7874	78.7129	86.9159	82.9146			78.9744	77.9817	81.768	91.5344	84.9741	84.9711	69.2308								88.3495		88.0829
45	88.5246	93.9891	107.91	102.747	93.2203	110.909		91.2371			72.4138	77.7202			79.0323		73.399		76.8817		75.5682	68.3908	93.3674	86.7647	97.9695	89.8551	75.7426	87.8505	80.402			73.8461	76.1468		91.5344	87.5648	82.659	72.7811								86.4078		89.1192
49	91.8033	102.732	109.605	102.747	92.0904	113.939		93.299			76.8473	77.2021			75.2688		63.5468		77.4193		76.7045	67.2414	95.9184	86.2745	98.4772	91.7874	75.7426	88.3178	81.9095			71.7949	73.3945		95.7672	88.601	79.7688	65.6805								83.0097		87.5648
52	92.8962	104.918	105.085	101.648	90.3955	110.303		91.2371			74.8769	74.6114			76.3441				75.8064		69.8864	63.7931	95.4082	88.2353	100	93.7198	76.7327	90.1869	90.4523			76.4103	78.8991		95.2381	81.8653	71.6763	59.1716
56	96.1749	104.372	110.169	103.846	93.2203	110.909		92.7835			77.8325	71.5026			73.1183				81.1828		72.1591	68.3908	95.4082	89.2157	102.031	96.1353	78.2178	94.3925	87.9397			75.8974	73.8532		100	89.6373	76.3006	62.1302								85.9223		90.1554
59	95.082	100	109.04	86.2637	88.7006			91.2371			77.3399	71.5026			73.6559								100	88.7255	103.046	95.6522	79.2079	92.9907	87.9397			66.1539	73.3945													85.9223		86.5285
63	86.3388	102.732	110.734		89.2655			94.8454			83.2512	70.4663			70.9677								101.02	91.1765	103.553	96.6184	78.2178	91.5888	91.4573			63.0769	76.1468													84.466		84.456
66	90.7104	104.372	110.734		93.2203	112.121		94.3299			78.8177	70.4663			72.5807				77.957		71.0227		101.531	95.098	104.061	96.6184	81.1881	98.1308	90.4523				66.9725		101.058	87.5648	72.2543									82.5243		83.9378
70	90.7104	100	111.299		90.9604			93.299			84.7291	72.5389			72.043								102.551	98.5294	106.091	99.5169	82.6733	97.1963	89.4472																	83.9806		86.5285
73	101.093	106.011	112.994		91.5254	114.546		92.7835			81.7734	69.9482			71.5054				86.0215		73.2955		102.041	100	106.599	98.5507	82.1782	98.1308	89.4472						106.878	89.1192	71.0983									83.4951		86.0104
77	110.382	110.382	114.124		89.2655	113.939		90.7216			82.7586	71.5026			73.1183				82.2581		75		102.041	102.941	105.076	100	84.6535	99.0654	92.4623						103.704	91.7098	64.7399									83.9806		86.0104
80	110.382	111.475	114.689		87.5706	114.546		94.8454			84.7291	70.9845			74.1936				88.7097		75.5682		98.9796	102.451	104.061	100.483	84.1584	98.5981	91.9598						102.116	92.228	69.3642									83.4951		86.5285
[truncated: 5 more columns]

## Sheet: Fig.2B
	BM only					WT							PERK-/-						XBP-1-/-
SI	0	5	0	0	1	21	16	16	10	18	16	16	10	13	8	7	4	4	14	14	14	4	8	10	10
LI	0	5	0	0	0	29	14	17	19	20	21	17	13	13	9	6	6	6	13	13	21	15	12	21	20
Liver	0	11	0	0	0	18	21	22	28	28	23	24	11	16	18	22	15	11	20	17	21	11	21	18	23
Lung	0	8	0	0	0	7	11	7	11	11	8	11	11	7	11	7	5	7	11	8	11	7	5	7	0
Skin	0	0	0	0	0	2	2	1	2	3	2	4	2	2	1	2	1	2	2	2	1	2	4	4	2

## Sheet: Fig.2C
	WT	PERK-/-	XBP-1-/-
# CD4T cells	1.58882	0.807149	1.37716
	1.66279	0.140703	1.15033
	1.2211	0.641344	0.895201
	1.42468	0.682979	1.11228
	0.858137	0.239113	0.285812
	1.00705	1.079
# CD8T cells	8.70293	0.522457	5.74171
	4.19313	0.549623	6.0654
	4.52526	0.88245	1.79666
	2.01313	1.24087	3.16646
	1.31433	0.571751	0.772217
	1.56724	1.29784

## Sheet: Fig.2E
in CD4T	WT	PERK-/-	XBP-1-/-
%CXCR3+	36.4	22	43.6
	25.8	25.8	40.2
	27.8	13	44.1
	32.1	9.33	32.6
	30.2	16.1	35.8
	27.9	21.6	32.7
%IFNr+	25.7	14.6	33.9
	23	15	26.1
	22.5	15.2	20.6
	39.2	9.85	40.3
	39.8	13.9	34.6
	38.2	6.92	38.9
%IL-17+	25	13.6	19.8
	15.8	9.4	19.4
	13.2	2.11	2.78
	12.7	3.69	13.5
	6	2.18	9.73

## Sheet: Fig.2F
in CD8T	WT	PERK-/-	XBP-1-/-
%CXCR3+	32.8	30.9	40.9
	38.1	28	51.3
	42.2	20.5	52
	34.7	10.1	23.6
	37.3	14.9	25.1
	35.1	26.3	28.3
%IFNr+	3.58	18.7	17.1
	16.8	8.31	4.93
	13.5	9.09	7.81
	27.9	2.29	12.5
	26	3.4	19.7
	14.6	2.27	16
%IL-17+	13.2	7.8	13.4
	15.4	8.83	7.86
	9.45	9.21	15.9
	7.96	0.626	1.39
	8.17	1.76	5.59
	3.74	0.713	4.68

[truncated: 85 more sheets: Fig.3A, Fig.3B, Fig.3D, Fig.3F, Fig.3G, Fig.4B, Fig.4D, Fig.4E, Fig.4F, Fig.4G, Fig.4H, Fig.4I, Fig.4J, Fig.5B, Fig.5D, Fig. 5E, Fig.5F, Fig.5H, Fig.5J, Fig.6B …]
